# Supplementary material for: Effects of UHDR and Conventional Irradiation on Behavioral and Cognitive Performance and the Percentage of Ly6G+ CD45+ Cells in the Hippocampus
Source: Int J Mol Sci. 2023 Aug 6;24(15):12497. doi: 10.3390/ijms241512497 (PMC10419899; doi:10.3390/ijms241512497)
Supplement: Supplementary file 1 [file ijms-24-12497-s001.zip]

Archive with 1 entries (1 files):
- ijms-2518239-supplementary.pdf
